# Supplementary material for: Reduction of Mitochondrial Calcium Overload via MKT077-Induced Inhibition of Glucose-Regulated Protein 75 Alleviates Skeletal Muscle Pathology in Dystrophin-Deficient mdx Mice
Source: Int J Mol Sci. 2024 Sep 13;25(18):9892. doi: 10.3390/ijms25189892 (PMC11432509; doi:10.3390/ijms25189892)
Supplement: Supplementary file 1 [file ijms-25-09892-s001.zip]

Archive with 1 entries (1 files):
- ijms-3142081-supplementary.pdf
